# Supplementary material for: How Assad changed population growth in Sweden and Norway: Syrian refugees’ impact on Nordic national and municipal demography
Source: PLoS One. 2021 Jan 20;16(1):e0244670. doi: 10.1371/journal.pone.0244670 (PMC7816981; doi:10.1371/journal.pone.0244670)
Supplement: S1 Data — (XLSX) [file pone.0244670.s003.xlsx]

## Sheet: Ark1
Input data used to estimate demographic development without war in Syria, on the national level
	SWEDEN						NORWAY
	Actual net migration of Syria-born	Actual stock of Syria-borns	Actual births to Syrian women				Actual net migration of Syrian citizens	Actual # Syrian immigrants	Actual births to Syrian women
2003	541					2003	44
2004	509					2004	47
2005	624					2005	61
2006	1010					2006	54
2007	504					2007	57
2008	612					2008	81
2009	897					2009	48
2010	1159					2010	59
2011	1653	20758	655			2011	56	1497	69
2012	5211	22357	663			2012	360	1571	65
2013	14263	27510	914			2013	830	2009	82
2014	25914	41748	1327			2014	2118	3080	107
2015	30400	67671	2002			2015	3986	5450	177
2016	51290	98216	3177			2016	11184	9710	350
2017	22028	149418	4289			2017	6874	20823	689
2018	13850	172258	4605			2018	3744	27392	714
